# Supplementary material for: Addressing overlapping sample challenges in genome-wide association studies: Meta-reductive approach
Source: PLoS One. 2024 Aug 1;19(8):e0296207. doi: 10.1371/journal.pone.0296207 (PMC11293628; doi:10.1371/journal.pone.0296207)
Supplement: S1 Table — (XLSX) [file pone.0296207.s001.xlsx]

## Sheet: S1 Table
S1 Table: Summary Statistics for APOE e4 Allele Association with Alzheimer Disease Across Populations
Population	beta	se
African America	0.978326	0.05071
East Asian	1.59736	0.041235
Hispanic	0.815365	0.046304
non-Hispanic White	1.16315	0.019909
